# Supplementary material for: Maturation state of colonization sites promotes symbiotic resiliency in the Euprymna scolopes-Vibrio fischeri partnership
Source: Microbiome. 2023 Mar 31;11:68. doi: 10.1186/s40168-023-01509-x (PMC10064550; doi:10.1186/s40168-023-01509-x)
Supplement: Supplementary file 7 — Additional file 6. Summary Tables for Crypt 3 paper. [file 40168_2023_1509_MOESM6_ESM.xlsx]

## Sheet: Sheet1
Summary Tables for Crypt 3 paper
CFU counts estimated from a dilution series of homogenized plated squid under the various treatments described. (hpi refers to hours post inoculation),
Time				48hpi						72hpi
Strain colonized		Cm-Sensitive				Cm-Resistant				Cm-Sensitive
Antibiotic treatment group		Untreated		Cm treated		Untreated		Cm treated		untreated		minus Cm (after relief)
Replicate	Clutch ID	Avg CFU	SD CFU	Avg CFU	SD CFU	Avg CFU	SD CFU	Avg CFU	SD CFU	Avg CFU	SD CFU	Avg CFU	SD CFU
1	195	57178.3	29805.1	0	0	50026.7	19366.9	36528.3	21002.9	40670	32497	5890	8305.64
2	196	43341.7	23542.4	0	0	66070	36605	25312	11843.9	51903.3	32386.1	9373.33	21990.7
3	134	156000	113076	0	0
4	137	35933.3	113076	0	0
5	138	97533.3	55023.1	0	0
For Fig. 3
Scoring of crypt colonization level as observed by confocal microscopy.
	48 hpi after 24h Cm		C1			C2			C3
Full dataset	Replicate	Clutch ID	0	0.5	1	0	0.5	1	0	0.5	1	Total		20	47
	1	195	14	2	0	8	3	5	0	0	16	16		27	0.979167
	2	135	14	2	0	8	0	8	1	7	8	16		0.5625
	3	32	16	0	0	16	0	0	0	13	3	16
Sub-grouping reflected in Fig. 3			None (0)	Some (0.5 and 1)		None (0)	Some (0.5 and 1)		None (0)	Some (0.5 and 1)				0.96875
	1	195	14	2		8	8		0	16				0.25
	2	135	14	2		8	8		1	15
	3	32	16	0		16	0		0	15
			44			16	0.270833
			0.916667			0.333333
Analysis of Fig. 4
Chi-squared analysis for the strain prevalence in each crypt type					Expected = Sum Row X Sum Column / Total Sum
14 lobes examined, each with one crypt set
X2 tabel		Values scored					chi square calculated
	C1	C2	C3	Sum of Row	Expected		C1	C2	C3
Primary	6	6	9	21	3.5		1.785	1.785	8.64
Secondary	7	8	4	19	3.16		4.66	7.41	0.22
Mixed	1	0	1	2	0.33		1.36	0.33	1.36
Sum of column	14	14	14	84			7.805	9.525	10.22	27.55
										Sum of all calculated
	df = (# of col - 1)(# of row -1)									Sum of the (Oi - Ei)^2/Ei
	col: 3 -1	row 3 -1		For p = 0.01 and df = 4 the X2 must be > 13.28
	2 X 2	df = 4		27.55 > 13.28 so reject null hypo and the X2 is significant p < 0.01
